# Supplementary material for: Interferon‐gamma blocking as a promising treatment for severe liver dysfunction in secondary hemophagocytic lymphohistiocytosis after liver transplantation
Source: JPGN Rep. 2025 Nov 29;7(1):14–8. doi: 10.1002/jpr3.70126 (PMC12894085; doi:10.1002/jpr3.70126)
Supplement: Supplementary file 1 — Source data for Figure 1. [file JPR3-7-14-s002.xlsx]

## Sheet: a.Diagnosis
	HLH-2004 criteria	Patient	Difference		Ferritin (ug/L)	Group
Ferritin (ug/L)	500	50220	49720		50220	1st_E
sCD25 (U/ml)	2400	4038	1638		18450	1st_E
N (10^9/L)	1	0.93	-0.07		1530	2nd_E
NK (%)	4	3.7	-0.3		768	2nd_E
Fg (g/L)	1.5	1.06	-0.44		697.8	2nd_E
Hb (g/L)	90	63	-27		494.8	3rd_E
					515.4	3rd_E
					370.1	3rd_E
					230	Discharge
					90.1	Discharge

## Sheet: b.Liver Function
Day After Re-LT	ALT (U/L)	AST (U/L)
0	283	749
1	265	283
2	207	123
3	161	60
4	101	24
5	75	29
6	45	14
8	92	124
10	2680	6006
10	2811	5103
11	2148	2294
12	782	556
13	927	179
14	691	96
15	558	73
16	418	61
17	312	50
18	232	43
20	118	29
24	105	69
36	222	79
44	243	123
51	67	40
Liver function tests were performed twice on post-operative day 10.

## Sheet: c.Medication
Day	Pred_dosage (mg)	TAC_dosage_AM (mg)	TAC_dosage_PM (mg)	TAC_dosage_SUM (mg)	TAC_concentration (ng/ml)	MMF_dosage (g)	Immunoglobulin	SMZ	Aciclovir	Valganciclovir
0							0	0	0	0
1							0	0	0	0
2		0.75	0.75	1.5	4.4		0	0	0	0
3	50	0.75	0.75	1.5	7.4		0	0	0	0
4	40	0.75	0.75	1.5	5.7		0	0	0	0
5	30	0.75	0.75	1.5			0	0	0	0
6	20	0.75	0.75	1.5	4.4		0	0	0	0
7	10	0.75	0.75	1.5			0	0	0	0
8	20	0.75	1.25	2	3.7		1	0	0	0
9	20	0.75	1.25	2			1	0	0	0
10	20	1.25	1.5	2.75	5.6		1	0	0	0
11	20	1.5	0	1.5	14.1		1	0	0	0
12	20	1	1	2			1	0	0	0
13	20	1	0.75	1.75	12.2		0	1	0	0
14	20	0.75	0.75	1.5	10		0	1	1	0
15	20	0.5	0.75	1.25	6.5		0	1	1	0
16	20	0.75	1	1.75	4.8		0	1	1	0
17	20	1	1	2	4.7		0	1	1	0
18	20	1.5	1	2.5	5.1		0	1	1	0
19	20	1.5	1	2.5			0	1	1	0
20	20	1.5	1	2.5	7.4		0	1	1	0
21	15	1.5	1	2.5			0	1	1	0
22	15	1	1	2	7.9		0	1	1	0
23	15	1	1	2			0	1	1	0
24	15	1	1	2	8.2		0	1	1	0
25	15	1	1	2			0	1	1	0
26	15	1	1	2			0	1	1	0
27	10	1	1	2	7.4		0	1	1	0
28	10	1	1	2			0	1	1	0
29	10	1	1	2			0	1	1	0
30	10	1	1.5	2.5		0.5	0	1	1	0
31	10	1.5	1.5	3		0.5	0	1	1	0
32	160	1.5	1.5	3	10.7	0.5	0	1	1	0
33	160	1.5	1.5	3		0.5	0	1	1	0
34	160	1.5	2	3.5	6.2	0.5	0	1	1	0
35	80	1.5	2	3.5		0.5	0	1	1	0
36	80	1.5	1.5	3	14.1	0.5	0	1	1	1
37	40	1.5	1.5	3		0.5	0	1	1	1
38	20	1.5	1.5	3	13.3	0.5	0	1	1	1
39	10	1.5	1.5	3		0.5	0	1	1	1
40	10	1.5	1.5	3		0.5	0	1	1	1
41	10	1.5	1.5	3	10.9	0.5	0	1	1	1
42	5	1.5	1.5	3		0.5	0	1	0	1
43	5	1.5	1.5	3		0.5	0	1	0	1
44	5	1.5	1.5	3	8.5	0.5	0	1	0	1
45	5	1.5	1.5	3		0.5	0	1	0	1
46	5	1.5	1.5	3		0.5	0	1	0	1
47	5	1.5	1.5	3		0.5	0	1	0	1
48	5	1.5	1.5	3	10.9	0.5	0	1	0	1
49	5	1.5	1.5	3		0.5	0	1	0	1
50	5	1.5	1.5	3		0.5	0	1	0	1
51	5	1.25	1.25	2.5	12.3	0.5	0	1	0	1
